# Supplementary material for: Prognostic Value of the SUVmax–IPI Composite Score on Overall Survival in Metastatic Prostate Cancer
Source: J Clin Med. 2026 Mar 31;15(7):2655. doi: 10.3390/jcm15072655 (PMC13072720; doi:10.3390/jcm15072655)
Supplement: Supplementary file 1 [file jcm-15-02655-s001.zip]

Archive with 1 entries (1 files):
- jcm-4198030-supplementary.pdf
